# Supplementary material for: Palliative care consultation in the last week of life and associated factors: a cross-sectional general population study
Source: Palliat Care Soc Pract. 2024 Nov 8;18:26323524241293818. doi: 10.1177/26323524241293818 (PMC11549695; doi:10.1177/26323524241293818)
Supplement: sj-xlsx-2-pcr-10.1177_26323524241293818 – Supplemental material for Palliative care consultation in the last week of life and associated factors: a cross-sectional general population study [file sj-xlsx-2-pcr-10.1177_26323524241293818.xlsx]

## Sheet: Blad1
	Variables, coding and source registers for ‘Palliative consultations in last week of life and associated factors’
	Variable name	Categories in this study	Coded from	Comment grouping / Scale type used in multiple regression models	Source register	Motivation inclusion theoretical model		Reason grouping and handling in analyses	Data cleaning	Missing and handling of missing	Reasons for inclusion in study	Potential bias from source register or handling our studies
	Variables defining population
	Age at death	continuous	-''-	N/A / N/A	CoD	N/A		Inclusion of adult patients (>17 years of age)	N/A	No missing	Defining population
	Expected death	yes/no/don't know	Expected = yes. Unexpected =no. Don't know = don't know. Not answered = missing	Don’t know was included in the yes category in the analyses / N/A	SRPC	N/A		Don’t know was included in the yes category in the analyses, as this was considered a situation where the uncertainty surrounding the death/outcome may require a consultation.	Not answered = missing (excluded)	1352 missing excluded from analyses	Defining population
	Enrolled in a specialised palliative care service at time of death	yes/no (other coded manually)	The original question 'Place of death' with the options: Spec PC/home, with support of spec PC = yes. Hospital/short term residential care/residential care/home/home with basic home care/home with primary home care = no. Other = yes or no. Not answered = no	Grouped according to 'enrolled in a specialised palliative care service' (yes or no) / N/A	SRPC	N/A		Conventional categorisation of specialised and non-specialised palliative care services. People enrolled in a specialised palliative care service were excluded from the study since they were not relevant for consultation	If the answer 'Other place' was given, the respondent was asked to provide a written response specifying their answer. For this study, the answer was coded manually into yes or no. Not answered = no	2 not answered included.	Defining population	When uncertainty about how to code 'other place' arose, discussions were held in the research group. In the source register, numbers of and some of the wordings in possible categories have changed slightly over the years.
	Expert competence consulted	yes/no/don't know	Yes, pain clinic/Yes, palliative care team/Yes, other hospital unit/Yes, social worker, physiotherapist, occupational therapist or dietician/Yes, spiritual counsellor/No/Don’t know (Translation by Martinsson et al., 2017)	N/A / N/A	SRPC	N/A		Patients with the answer "don't know" were excluded from the analyses. Exclusion of these patients was motivated by it being uncertain whether they had received a consultation or not.	Patients answering 'don't know' were excluded from analyses (n=16 104)	No missing	Defining population
	Outcome variable
	Consultation of a palliative consultation team last week of life	yes/no/(don't know)	Multiple choice question: Yes, palliative care team = yes. Yes, pain clinic/Yes, other hospital unit/Yes, social worker, physiotherapist, occupational therapist or dietician/Yes, spiritual counsellor/No = no. (Don’t know = don't know) (Translation by Martinsson et al., 2017)	More than one answer was possible in the source register. All patients with answer 'yes, palliative care team' were coded yes, regardless of other consultations or not. / Categorical	SRPC	N/A		N/A	N/A	Patients answering 'don't know' had already been excluded from analyses (n=16 104). See category 'Expert competence consulted'.	Outcome variable	The number of palliative consultations may be overestimated in our analyses in comparison with the source population due to the possible greater awareness and likelihood of consulting a palliative consultation service among healthcare services that report in the SRPC. There may also be recall bias, possibly underestimating the prevalence of palliative consultation. However, this is considered les…
	Explanatory variables
	Sociodemographic variables
	Sex	male/female	-"-	N/A / categorical	CoD	Evidence from other contexts (Lin et al., 2020)		N/A	N/A	No missing
	Age at death	10-year age groups/ continuous in best-7	continuous	N/A / continuous	CoD	Evidence from other contexts (Rubens et al., 2019; Watanabe et al., 2020).		To be able to see trends the variable was categorised into age groups in all models other than the best-7 model.	N/A	No missing
	Region of birth	Sweden/Nordic countries other than Sweden/EU28 other than Sweden and Nordic countries /outside EU28 and Nordic countries	Sweden=ditto. Nordic countries other than Sweden=ditto. EU28 other than Sweden and Nordic countries=dittoa. Africa/Asia/Europe outside EU28 and Nordic countries/North America/Oceania/South America/Soviet Union=Outside Sweden, Nordic countries and EU28. Unknown/missing=missing (For detailed information regarding country categorisation, see Supplementary file 1, eTable 8)	Regions outside EU28 and Nordic countries were grouped together / categorical	Multi-generation register	Evidence from other contexts (Patel et al., 2017).		Nordic countries outside Sweden were kept as a category due to assumptions regarding cultural similarities between Nordic countries. Regions outside EU28 and Nordic countries were grouped together due to expected small groups.	Unknown were considered missing	5 missing, considered negligible
	Residing in an urban area	residing in an urban area/ not residing in an urban area	place of residence	Categorised by register holder based on registered area of living and classification of urban or rural area / categorical	TPR	N/A		N/A	N/A	22 missing, considered negligible	Living in an urban or rural area could affect availability of palliative consultations.
	Educational attainment	no formal or elementary education/ lower secondary education/ higher education/ higher secondary education	Classification system Sun2020Nivå	Categorisation based on SUN-level representing certain education level. Categorised according to international educational standards / categorical	Education register	Evidence of association with place of death in hospital in Sweden (Håkanson et al., 2015). Evidence from other contexts if seen as a proxy for level of income (Rubens et al., 2019, Watanabe et al., 2020)		Reference group set to higher secondary education due to hypothesis that patients with no formal and lower education could be disfavoured	N/A	5 449 missing, imputed.
	Marital status	married/ unmarried/ widow/ divorced	married/registered partner=married. unmarried=unmarried. widow/widowed partner=widow. divorced/divorced partner=divorced. Missing=missing	Married and registered partner were seen as equal / categorical	Historical register	N/A		Reference group set to married due to hypothesis that this was a large group and that patients without a partner may be disfavoured	N/A	24 missing, considered negligible	Reasonable to think that people with a partner are more likely to have a person who advocates for their care, health and wellbeing. A brief report has shown association between being woman and married and access to outreach palliative care teams (Neergaard, 2013).
	Living in a single-person household	multi-person household/ single-person household	Number of household residents	Categorisation single- or multi-person household / categorical	TPR	Reasonable to think that people dwelling in multiple-person households are more likely to have others who may advocate for their health, wellbeing and care. Evidence for association with access to specialised palliative care (including hospital-based palliative care team) (Adsersen, 2019)		This variable was dichotomised into single-not multi-person household since number of residents was not considered relevant.	A few patients dwelling in households with unreasonably high number of residents. These constituted a minority of the sample and were included in multi-person households.	591 missing, imputed
	Have children under the age of 18	no children under the age of 18/ have children under the age of 18	Number of children under the age of 18	Number of children was dichotomised into children under the age of 18 or not / categorical	TPR	N/A		Dichotomised since number of children was not considered relevant	A negligible number of patients with more than 10 children.	591 missing, imputed	Children at home was considered to potentially raise questions and/or need for a palliative consultation
	Living situation	owned residence/ rented residence/ nursing home/ other	Owned apartment or house = owned residence / Rented apartment or house = rented residence / Residential care home for elderly or persons with disabilities = nursing home / Student housing and other = other	N/A / Categorical	TPR	N/A		Reference group - owned residence due to it constituting the largest group.	N/A	15 505 missing, imputed	Seen as potential proxy for socio-economic situation. Income level has shown association with palliative consultations in previous studies (Watanabe, 2020; Rubens, 2019)	The variable shows where a person was registered on 31 December each year, which means that a change in registered residence during the year a person died does not show in the register. Moreover, not everyone moving changes their registered residence. These two uncertainties may result, for example, in a large underestimation of people residing in nursing homes.
	Disease and care variables
	Underlying cause of death	diseases of the circulatory system/neoplasms/diseases of the digestive system/diseases of the nervous system/diseases of the respiratory system/endocrine, nutritional and metabolic diseases/infectious diseases/dementia (including senility)/other	ICD-10 (For detailed information regarding categorisation, see Supplementary file 1, eTable 9)	An internationally conventional categorisation of diagnoses / categorical	CoD	Likely to be influential due to traditions within palliative care, as well as within various specialisations. Evidence regarding association with cancer type from other contexts (Watanabe et al., 2020; de Oliviera Valentino et al., 2018)		An internationally conventional categorisation of diagnoses. We grouped mental and behavioural disorders and external causes of morbidity and mortality together with the category other since these groups were anticipated to be small. Reference group: Diseases of the circulatory system, since this was the largest group.	N/A	No missing		This variable is dependent on the information reported by the physician who provides the death certificate (Socialstyrelsen, 2022), which opens up for errors. A higher degree of uncertainty is prevalent among older patients due to multimorbidity (Socialstyrelsen 2010).
	Place of death	hospital/ nursing home/ home/ other place or unknown	-''-	N/A / categorical	CoD	Consultation practice varies throughout the country and access between care contexts may differ.		Hospital was chosen as reference as it is a large group and considered interesting to compare with the other places of death.	N/A	No missing		Nursing home includes care homes for people with severe disabilities (Håkanson, 2015), although these are considered to constitute a small number of the total sample.
	Number of days in the reporting care service	0-2 days/3-7/8-30/31-182/183-365/>365	Date of admission to the reporting care service and date of death	Grouped as week, month, half a year, a year or more / Categorical in multivariable model with disease- and care-related variables. Ordinal scale in multivariable analysis Best 7 variables model (Multivariable Model 2)	SRPC, CoD	N/A		The variable was categorised since it was considered most interesting to compare short admissions and long admissions, as well as to reducing impact of outliers.	Values below zero, patients with unknown death date, and patients admitted before 1980 were considered missing.	161 missing, considered negligible	Conceivable that a very short time in a healthcare service may reduce probability of consultation.	Date of admission is registered manually in SRPC. Date of death is missing for some individuals.
	Number of hospital transfers in last month of life	Continuous	Date of transfer (either to or within hospitals) and date of death	N/A /continuous	National patient data register, CoD	N/A		N/A	Patients with unknown date of death were considered missing.	No missing	Conceivable to assume that more hospital transfers reflect a complex situation.	Since only known hospital transfers are reported, we cannot tell if there are any missing. Transfers within hospitals are sometimes reported differently between hospitals.
	Symptom presence in last week of life	no reported symptoms/ one symptom/ two symptoms/ three or more symptoms (the original coding "don't know" was included in "no" for this study)	Separately reported symptoms (pain, rattle, nausea, anxiety, dyspnoea, and confusion) (yes, no, don't know)	Grouped into number of known symptoms / Ordinal scale (categorical in multivariable model with disease- and care-related variables)	SRPC	Likely that consultation services are consulted for complex symptoms. Evidence from other contexts (Penrod et al., 2017)		Three or more symptoms were considered a complex symptom picture, which motivated not using number of symptoms.	2 patients had missing for one of 6 symptoms, these were categorised according to number of other known symptoms.	No missing	N/A
	Care structure variables
	Healthcare region	South region/Southeast region/West region/Stockholm region/Uppsala-Örebro region/North region	-''-	Categorised by register holder based on registered place of living and conventional categorisation / Categorical	TPR	Healthcare organisation, including palliative care and palliative consultation services differs between regions; therefore potentially important for palliative consultations. Evidence from other contexts (Rubens et al. 2019; Patel et al. 2017). Håkanson et al. (2015) found association between region and place of death in Sweden.		Healthcare in Sweden is governed by each region. However, applying separate categories to each of the 21 regions was considered to much. The regions were therefore grouped into conventional healthcare regions. Reference category: South region, due to it being closest to the mean value of whether the patient has or has not received a consultation.	N/A	22 missing, considered negligible	N/A
	Year of death	2013-2019	-''-	N/A / continuous	CoD	Conceivable to see a development over time.		N/A	N/A	No missing	N/A
	CoD = The cause of death register, TPR = The total population register, SRPC = The Swedish register for palliative care, Spec PC = Specialised palliative care, N/A = Not applicable
	a Including United Kingdom of Great Britain and Northern Ireland
									References:
									Adsersen, M., et al. (2019). "Cohabitation Status Influenced Admittance to Specialized Palliative Care for Cancer Patients: A Nationwide Study from the Danish Palliative Care Database." Journal of Palliative Medicine 22(2): 164-172.
									de Oliveira Valentino, T. C., et al. (2018). "Factors associated with palliative care referral among patients with advanced cancers: a retrospective analysis of a large Brazilian cohort." Supportive Care in Cancer 26(6): 1933-1941.
									Håkanson, C., et al. (2015). "A population-level study of place of death and associated factors in Sweden." Scandinavian Journal of Public Health 43: 744-751.
									Lin, R. J., et al. (2020). "Characteristics and Impact of Post-Transplant Interdisciplinary Palliative Care Consultation in Older Allogeneic Hematopoietic Cell Transplant Recipients." Journal of Palliative Medicine 23(12): 1653-1657.
									Martinsson, L., et al. (2017) Improved data validity in the Swedish Register of Palliative Care. PLoS One 12: e0186804. DOI: 10.1371/journal. pone.0186804.
									Neergaard, M. A., et al. (2013). "Access to outreach specialist palliative care teams among cancer patients in Denmark." Journal of Palliative Medicine 16(8): 951-957.
									Patel, A. A., et al. (2017). "Palliative Care and Health Care Utilization for Patients With End-Stage Liver Disease at the End of Life." Clinical Gastroenterology and Hepatology 15(10): 1612-1619.e1614.
									Penrod, J. D., et al. (2017). "Characteristics of Hospitalized Cancer Patients Referred for Inpatient Palliative Care Consultation." Journal of Palliative Medicine 20(12): 1321-1326.
									Rubens, M., et al. (2019). "Palliative Care Consultation Trends Among Hospitalized Patients With Advanced Cancer in the United States, 2005 to 2014." American Journal of Hospice and Palliative Care 36(4): 294-301.
									Socialstyrelsen. (2022). Det statistiska registrets framställning och kvalitet: Dödsorsaksregistret. Report no. 2022-5-7909. Retrieved 15 july 2023 from https://www.socialstyrelsen.se/globalassets/sharepoint-dokument/artikelkatalog/statistik/2022-5-7909.pdf
									Socialstyrelsen (2010). Dödsorsaksstatistik - Historik, produktionsmetoder och tillförlitlighet. Report no. 2010-4-33. Retreived 15 july 2023 from https://www.socialstyrelsen.se/globalassets/sharepoint-dokument/artikelkatalog/statistik/2010-4-33.pdf
									Watanabe, S. M., et al. (2020). "Frequency, Timing, and Predictors of Palliative Care Consultation in Patients with Advanced Cancer at a Tertiary Cancer Center: Secondary Analysis of Routinely Collected Health Data." Oncologist 25(8): 722-728.
